# Supplementary material for: V5 and GFP Tagging of Viral Gene pp38 of Marek’s Disease Vaccine Strain CVI988 Using CRISPR/Cas9 Editing
Source: Viruses. 2022 Feb 21;14(2):436. doi: 10.3390/v14020436 (PMC8879161; doi:10.3390/v14020436)
Supplement: Supplementary file 1 [file viruses-14-00436-s001.zip]

Archive with 2 entries (2 files):
- Supplementary video S1 legend.pdf
- Supplementary Video S1.mp4
